# Supplementary material for: The Potential Use of Herbal Fingerprints by Means of HPLC and TLC for Characterization and Identification of Herbal Extracts and the Distinction of Latvian Native Medicinal Plants
Source: Molecules. 2022 Apr 15;27(8):2555. doi: 10.3390/molecules27082555 (PMC9026908; doi:10.3390/molecules27082555)
Supplement: Supplementary file 1 [file molecules-27-02555-s001.zip]

Archive with 1 entries (1 files):
- molecules-1653548-supplementary.pdf
